# Supplementary material for: Incremental costs of integrated PrEP provision and effective use counselling in community‐based platforms for adolescent girls and young women in South Africa: an observational study
Source: J Int AIDS Soc. 2022 Feb 7;25(2):e25875. doi: 10.1002/jia2.25875 (PMC8819637; doi:10.1002/jia2.25875)
Supplement: Supplementary file 1 — Data S1: Data – cost calculations spreadsheet [file JIA2-25-e25875-s001.xlsx]

## Sheet: Totals
Supplementary File 1: Cost calculations spreadsheet
Contacts
Edinah Mudimu
Department of Decision Sciences, University of Pretoria
mudime@unisa.ac.za
Currency conversion
Average exchange rate	14.3066		Average exchange rate over period November 2018 to November 2019. Obtained from https://www.x-rates.com/average/
Inflation rate	1.0003		$1.003 in 2020 would purchase $1 of goods in 2019. https://www.usinflationcalculator.com, 28 May 2020
	As-implemented scenario			DoH scenario			Scaled-DoH scenario
Category	Standard care	Club	Individual	Standard care	Club	Individual	Standard care	Club	Individual
Fixed costs
Capital	2330.66	2330.66	2330.66	2330.66	2330.66	2330.66	2330.66	2330.66	2330.66
Training	1659.65	1659.65	1659.65	806.12	806.12	806.12	806.12	806.12	806.12
Demand creation	4365.73	4365.73	4365.73	4365.73	4365.73	4365.73	4365.73	4365.73	4365.73
Personnel, fixed	54468.7	54468.7	54468.7	41387.2	41387.2	41387.2	41387.2	41387.2	41387.2
Overhead	6822.96	6822.96	6822.96	2699.15	2699.15	2699.15	2699.15	2699.15	2699.15
Administrative (supplies), fixed	24420.7	24420.7	24420.7	631.923	631.923	631.923	631.923	631.923	631.923
Total fixed costs	94068.4	94068.4	94068.4	52220.8	52220.8	52220.8	52220.8	52220.8	52220.8
Variable costs
Personnel	5756.74	5586.14	6234.12	3118.46	2935.95	3351.61	11163.8	9625.73	13778.7
PrEP (supplies)	14080.4	14080.4	14080.4	6047.25	6047.25	6047.25	48052.6	44220.5	23949.8
Medical supplies
Miscellaneous supplies (gloves, swabs)	105.583	105.583	105.583	105.583	105.583	105.583	508.272	491.738	341.139
HIV serology test	10336.4	10336.4	10336.4	3434.27	3434.27	3434.27	11727	17304.5	15088.7
Hepatitis B surface antigen Test	8293.07	8293.07	8293.07	6103.65	6103.65	6103.65	18705.9	21054.1	28479.1
Creatinine test	2449.28	2449.28	2449.28	0	0	0	0	0	0
Pregnancy test	259.762	259.762	259.762	0	0	0	0	0	0
Total variable costs	41281.2	41110.6	41758.6	18809.2	18626.7	19042.4	90157.5	92696.5	81637.4
Estimated total cost	135350	135179	135827	71030	70847.5	71263.1	142378	144917	133858
Estimated cost per person month	105.742	105.609	106.115	55.4922	55.3496	55.6743	13.9983	15.4826	26.4053
DoH – Department of Health
Standard care - community-based medication dispensary
Club - group-based community health clubs
Individual – individualized effective use
PrEP - pre-exposure prophylaxis

## Sheet: other-start-up
Miscellaneous start-up costs
	Exchange rate (AVG:1/18-11/18)	14.3066	Average exchange rate over period November 2018 to November 2019. Obtained from https://www.x-rates.com/average/
	Discount rate	0.03
Number	Invoiced Item (description)	Date	Unit cost (Includes VAT)	Number	Total cost (INCLUDES VAT	Currency (1=RAND, 2=USD)	Exchange rate	USD	USD 2020	Useful life (yrs)	Annuity factor	Annual cost	Proportion of year	% for intervention	Total adj. cost	Total for intervention
1	Campmaster Gazebo (tent)	2018-10-24	1148.85	4	4595.4	1	14.3066	321.208	321.305	3	2.82861	113.591	1	1	113.591	321.305
2	Campmaster Classic (chairs)	2018-10-24	171.35	10	1713.5	1	14.3066	119.77	119.806	3	2.82861	42.355	1	1	42.355	119.806
3	Discover Discovery (tent)	2018-10-24	1148.85	4	4595.4	1	14.3066	321.208	321.305	3	2.82861	113.591	1	1	113.591	321.305
4	Addis 3 drawer (plastic drawer)	2018-10-12	378.35	4	1513.4	1	14.3066	105.783	105.815	3	2.82861	37.4089	1	1	37.4089	105.815
5	Simple Choice M/Plug (multiplug)	2018-10-12	218.49	2	436.98	1	14.3066	30.544	30.5531	3	2.82861	10.8015	1	1	10.8015	30.5531
6	Camry Digital Scale (Scale)	2018-10-12	184	6	1104	1	14.3066	77.1672	77.1903	3	2.82861	27.2891	1	1	27.2891	77.1903
7	Ellies 10M ExtCord(extension cord)	2018-10-12	206.99	2	413.98	1	14.3066	28.9363	28.945	3	2.82861	10.2329	1	1	10.2329	28.945
8	Swiss Mobile Tab (tablet covers)	2018-10-12	194.35	10	1943.5	1	14.3066	135.846	135.887	3	2.82861	48.0402	1	1	48.0402	135.887
9	Hinsense 120L Bar(mini fridge)	2018-10-12	2068.85	2	4137.7	1	14.3066	289.216	289.303	3	2.82861	102.277	1	1	102.277	289.303
10	Metal cabinets	2018-10-13	3500	3	10500	1	14.3066	733.927	734.147	3	2.83	259.416	1	1	259.416	734.147
11	MED 100 R Medical Fridge (Includes delivery to East London)	2018-10-12	14087.5	3	42262.5	1	14.3066	2954.06	2954.94	3	2.82861	1044.66	1	1	1044.66	2954.94
12	LogTag Temperature Recorder USB- including wallmount and shipping	2018-10-24	1531.8	5	7659	1	14.3066	535.347	535.508	3	2.82861	189.318	1	1	189.318	535.508
13	Tourniquet- Quick Release Green- Reusable (includes delivery to East London)	2018-09-25	32.2	10	322	1	14.3066	22.5071	22.5139	3	2.82861	7.95933	1	1	7.95933	22.5139
14	Sartotius MLINE™ Mechanical Pipettor (with service fee)	2018-10-05	4856.45	2	9712.9	1	14.3066	678.911	679.114	3	2.82861	240.088	1	1	240.088	679.114
15	Homemark Anti Theft (backpacks)	2018-10-12	458.85	4	1835.4	1	14.3066	128.29	128.329	3	2.82861	45.3682	1	1	45.3682	128.329
16	Aqua Pool Noodle	2018-10-12	44.85	2	89.7	1	14.3066	6.26983	6.27172	3	2.82861	2.21724	1	1	2.21724	6.27172
17	Kidney Dish 25 cm Stailness Steel	2018-09-26	64.4	10	644	1	14.3066	45.0142	45.0277	3	2.82861	15.9187	1	1	15.9187	45.0277
19	Amplify Symphony Green/Black (Headphones used with ACASI (6 at each site)	2018-11-10	67.85	12	814.2	1	14.3066	56.9108	56.9279	3	2.82861	20.1257	1	1	20.1257	56.9279
														Total	2330.66	6592.89

## Sheet: Training
Training
	Discount rate	0.03
As implemented scenario
No	Item	Unit cost	Number	Total cost	Currency (1=Rand, 2=USD)	USD	2020 USD	Useful life (yrs)	Annuity factor	Annual cost	Proportion of year	% of intervention	Total adj. cost	Total for intervention	Cost Category	Notes
1	Trainer salary initial training	4291.82	1	4291.82	1	299.989	300.079	3	2.82861	106.087	1	1	106.087	300.079	Training	One day (8 hours) training facilitated by a lead behavioural scientist
2	Trainer salary quartely training	4291.82	4	17167.3	1	299.989	300.079	3	2.82861	106.087	1	1	106.087	300.079	Training	One day (8 hours) training facilitated by a lead behavioural scientist
3	Trainee salaries initial training (group counsellor)	328.023	2	656.046	1	328.023	328.121	3	2.82861	116.001	1	1	116.001	328.121	Training
4	Trainee salaries initial training (individual counsellor)	252.335	10	2523.35	1	17.6376	17.6429	3	2.82861	6.23731	1	1	6.23731	17.6429	Training
5	Trainee salaries initial training (Nurse)	1401.35	6	8408.08	1	97.951	97.9804	3	2.82861	34.6391	1	1	34.6391	97.9804	Training
6	Trainee salaries quartely training (group counsellor)	328.023	2	656.046	1	328.023	328.121	3	2.82861	116.001	1	1	116.001	328.121	Training
7	Trainee salaries quartely training (individual counsellor)	252.335	10	2523.35	1	17.6376	17.6429	3	2.82861	6.23731	1	1	6.23731	17.6429	Training
8	Trainee salaries quartely training (Nurse)	1401.35	6	8408.08	1	97.951	97.9804	3	2.82861	34.6391	1	1	34.6391	97.9804	Training
9	Transportation to training venue	880	5	4400	1	61.5101	61.5285	3	2.82861	21.7522	1	1	21.7522	61.5285	Training	Transportation to training venue. Cost obtained from incoices
10	Refreshments initial training	680	1	680	1	47.5305	47.5448	3	2.82861	16.8085	1	1	16.8085	47.5448	Training	Stipend given to trainnes. Cost ontained from invoices
11	Refreshments quartely meetings	900	4	3600	1	62.908	62.9269	3	2.82861	22.2466	1	1	22.2466	62.9269	Training	Stipend given to trainnes. Cost ontained from invoices
												Total	586.736	1659.65
Scaled Department of Health (DoH) scenario
No	Item	Unit cost	Number	Total cost	Currency (1=Rand, 2=USD)	USD	2020 USD	Useful life (yrs)	Annuity factor	Annual cost	Proportion of year	% of intervention	Total adj. cost	Total for intervention	Cost Category	Notes
1	Trainer salary initial training	1819.49	1	1819.49	1	127.178	127.216	3	2.82861	44.9749	1	1	44.9749	127.216	Training	One day (8 hours) training facilitated by a trained counselling nurse
2	Trainer salary quartely training	1819.49	4	7277.95	1	127.178	127.216	3	2.82861	44.9749	1	1	44.9749	127.216	Training	One day (8 hours) training facilitated by a trainined nurse
3	Trainee salaries initial training (group counsellor)	127.519	2	255.038	1	127.519	127.557	3	2.82861	45.0954	1	1	45.0954	127.557	Training
4	Trainee salaries initial training (individual counsellor)	127.519	10	1275.19	1	8.91332	8.91599	3	2.82861	3.15207	1	1	3.15207	8.91599	Training
5	Trainee salaries initial training (Nurse)	763.315	6	4579.89	1	53.3541	53.3701	3	2.82861	18.8679	1	1	18.8679	53.3701	Training
6	Trainee salaries quartely training (group counsellor)	127.519	2	255.038	1	127.519	127.557	3	2.82861	45.0954	1	1	45.0954	127.557	Training
7	Trainee salaries quartely training (individual counsellor)	127.519	10	1275.19	1	8.91332	8.91599	3	2.82861	3.15207	1	1	3.15207	8.91599	Training
8	Trainee salaries quartely training (Nurse)	763.315	6	4579.89	1	53.3541	53.3701	3	2.82861	18.8679	1	1	18.8679	53.3701	Training
9	Transportation to training venue	880	5	4400	1	61.5101	61.5285	3	2.82861	21.7522	1	1	21.7522	61.5285	Training	Transportation to training venue. Cost obtained from incoices
10	Refreshments initial training	680	1	680	1	47.5305	47.5448	3	2.82861	16.8085	1	1	16.8085	47.5448	Training	Stipend given to trainnes. Cost ontained from invoices
11	Refreshments quartely meetings	900	4	3600	1	62.908	62.9269	3	2.82861	22.2466	1	1	22.2466	62.9269	Training	Stipend given to trainnes. Cost ontained from invoices
												Total	284.988	806.12

## Sheet: Demand_Creation
Demand creation
	Discount rate	0.03
No	Item	Site	Unit cost	Number	Total cost	Currency (1=ZAR, 2=USD)	USD	2020 USD	Useful life	Annuity factor	Annual cost	Proportion of Year	% for intervention	Total adjusted cost	Total for intervention	Cost Category	Notes
1	Billboards	Urban site	1055.01	4	4220.04	1	294.972	295.06	3	2.82861	104.313	1	1	104.313	295.06	Demand creation billboard cost obtained from receipts
2	Billboards	Rural site	1055.01	4	4220.04	1	294.972	295.06	3	2.82861	104.313	1	1	104.313	295.06	Demand creation billboard cost obtained from receipts
3	Flyers	Urban site	2250	12	27000	1	1887.24	1887.81			1887.81	1	1	1887.81	1887.81	Demand creation	Estimated costs of flyers for the one year period. Cost per month of printing flyers at the office
4	Flyers	Rural site	2250	12	27000	1	1887.24	1887.81			1887.81	1	1	1887.81	1887.81	Demand creation	Estimated costs of flyers for the one year period. Cost per month of printing flyers at the office
													Total	3984.24	4365.73
													Total Rural site	1992.12	2182.87
													Total urban site	1992.12	2182.87

## Sheet: recurrent
No	Item	Unit cost	Estimated Units (YR 1)	Total annual cost (YR 1)	Currency (1=RAND, 2=USD)	% for intervention	USD	2020 USD	Cost category	Notes
1	AIRTIME	7223.5	12	86682	1	1	6058.88	6060.7	Supplies
2	FPD internal transportation [Petrol]	13012.9	12	156155	1	1	10914.9	10918.2	Supplies	These three items were not easy to estimate since there was another trial running
3	General consumables	7917.08	12	95005	1	1	6640.64	6642.63	Supplies
4	92 A3 Log book Pages. Black only 1 side 100 gram. 2x46 sets 7*2*46	0.7	480	336	1	1	23.4857	23.4927	Supplies
5	LA File Croxley JD1007 A4 80mm Trunkboard	31.05	25	776.25	1	1	54.2582	54.2745	Supplies
6	Tidy Files 44250TC Custodian Medium Weight	15.3	400	6120	1	1	427.775	427.903	Supplies
7	Tidy Files 0700…A4 Plastic Container BLACK	67.85	10	678.5	1	1	47.4257	47.4399	Supplies
8	Tidy Files 07423 Employee File Magna With…	28.18	40	1127.2	1	1	78.7888	78.8125	Supplies
9	Stamp L50	478.4	5	2392	1	1	167.196	167.246	Supplies
10	Support services per site	300	12	3600	1	1	251.632	251.708	Facility
11	Utilities--- Electricity	450	6	2700	1	1	188.724	188.781	Facility	No electricity costs on one of the sites
13	Drinking water office dispenser per site	642	12	7704	1	1	538.493	538.654	Facility
14	Telephone costs	2050	12	24600	1	1	1719.49	1720	Facility
17	Enviro Loo Express rental	2415	12	28980	1	1	2025.64	2026.25	Facility
18	Rental of Sophumelela Centre Container at Scenery Park	2500	12	30000	1	1	2096.93	2097.56	Facility
22	Medical supplies	1.21	1280	1548.8	1	1	108.258	108.29	Research supplies	Gloves Exam Nitrile N/Powd Small 100PK plus Webcol Alcohol Swabs 200s (50 orders)
25	Text messages	0.8	1280	1024	1	1	71.5754	71.5968	Research supplies	no invoices supplied. Costs covered

## Sheet: Testing costs
No.	Item	Unit cost	Currency (1=Rand, 2=USD)	USD	2020 USD	Notes
1	HIV Serology Test	191	1	13.3505	13.3545	Obtained from testing cotracts
2	HIV Drug Resistance Testing	2078.92	1	145.312	145.356	Obtained from testing cotracts
4	Determine Chase Buffer CE 100t (2 orders)	1.0235	1	0.0715404	0.0715619	Obtained from invoices and receipts
5	Determine Syphilis TP (100t) (2 orders)	16.836	1	1.1768	1.17715	Obtained from invoices and receipts
6	Lancet Saftey Needles 23G 2.2MM Dark Blue (100 PK) (10 orders)	1.95	1	0.136301	0.136342	Obtained from invoices and receipts
7	Hepatitis B Test	196.7	1	13.7489	13.753	Obtained from testing cotracts
8	Aspartate Transaminase	73.3	1	5.12351	5.12505	Obtained from testing cotracts
9	Alanine Transaminsase	73.3	1	5.12351	5.12505	Obtained from testing cotracts
11	Pregnancy Test (U-Test Pregnancy Strips )	1.92	1	0.134204	0.134244	Obtained from invoices and receipts
12	Container Urine Blue Cap LBL AsepticPP 40 ml 500PK	2.88	1	0.201306	0.201366	Obtained from invoices and receipts
13	Creatinine Clearance Test	49.2	1	3.43897	3.44	Obtained from testing cotracts
15	200µl, Filtered, Bulk 1000 tips per bag (2 orders)	1.03	1	0.0719948	0.0720164	Obtained from testing cotracts
16	KIT DBS Test single use protein	52.11	1	3.64238	3.64347	Obtained from testing cotracts
18	Needle 23g x 25mm (blue)	0.28	1	0.0195714	0.0195773	Obtained from invoices and receipts
19	Needle 23g x 38 mm (Blue)	0.28	1	0.0195714	0.0195773	Obtained from invoices and receipts
20	Syringe 3 part Leur Slip 2 ml Concentric (100 box)	0.45	1	0.031454	0.0314635	Obtained from invoices and receipts

## Sheet: visit-costs_as_implemented
Exchange rate		14.3066	Average exchange rate over period November 2018 to November 2019. Obtained from https://www.x-rates.com/average/ 11 Dec 2018
Initiation
No	Item		Unit cost	Number	Total cost	Currency (1=Rand, 2=USD)	USD	2020 USD	% for intervention	Total for intervention	Notes
1	Personnel time		109.635	1	109.635	1	7.66323	7.66552	1	7.66552	Cost for time spent by personnel for PrEP initiation
2	PrEP Drug		157.33	1	157.33	1	10.997	11.0003	1	11.0003	Cost obtained from invoices (raw). It includes shipping and handling of PrEP per month supply
3	HIV serology test		191	1	191	1	13.3505	13.3545	1	13.3545	Cost obtained from testing contracts
4	HBsAg Test		196.7	1	196.7	1	13.7489	13.753	1	13.753	Cost obtained from testing contracts
5	Creatinine test		49.2	1	49.2	1	3.43897	3.44	1	3.44	Cost obtained from testing contracts
8	Pregnancy test		4.8	1	4.8	1	0.33551	0.33561	1	0.33561	Cost data from testing contracts
9	Supplies (gloves and webcol alcohol swabs)		1.21	1	1.21	1	0.0845764	0.0846017	1	0.0846017	Cost data from receipts and invoices
	Total		709.875		709.875		49.6187	49.6336		49.6336
Follow-up: Month 1
No	Item		Unit cost	Number	Total cost	Currency (1=Rand, 2=USD)	USD	2020 USD	% for intervention	Total for intervention	Notes
1	Individual		20.3444	1	20.3444	1	1.42203	1.42246	1	1.42246	Cost of 1-1 effective use counselling personnel time
2	Club		33.9668	1	33.9668	1	2.37421	2.37492	1	2.37492	Cost of group effective use counselling personnel time
3	Standard care		16.3243	1	16.3243	1	1.14103	1.14138	1	1.14138	Cost of standard of care personnel time
4	PrEP Drug		157.33	1	157.33	1	10.997	11.0003	1	11.0003	Cost obtained from invoices It includes shipping and handling of PrEP per month supply
5	Pregnancy test		4.8	1	4.8	1	0.33551	0.33561	1	0.33561	Cost data from Testing contracts
7	Supplies (gloves and webcol alcohol swabs)		1.21	1	1.21	1	0.0845764	0.0846017	1	0.0846017	Cost data from receipts and invoices
8	Reminder text message		0.8	1	0.8	1	0.0559183	0.055935	1	0.055935	Cost of a text message sent to participants every month
Follow-up: Month 2
No	Item		Unit cost	Number	Total cost	Currency (1=Rand, 2=USD)	USD	2020 USD	% for intervention	Total for intervention	Notes
1	Individual		20.3444	1	20.3444	1	1.42203	1.42246	1	1.42246	Cost of 1-1 effective use counselling personnel time
2	Club		33.9668	1	33.9668	1	2.37421	2.37492	1	2.37492	Cost of group effective use counselling personnel time
3	Standard care		16.3243	1	16.3243	1	1.14103	1.14138	1	1.14138	Cost for standard of care personnel time
4	PrEP Drug		157.33	1	157.33	1	10.997	11.0003	1	11.0003	Cost obtained from invoices. It includes shipping and handling of PrEP per month supply
5	Pregnancy test		4.8	1	4.8	1	0.33551	0.33561	1	0.33561	Cost data from Testing contracts
8	Supplies (gloves and webcol alcohol swabs)		1.21	1	1.21	1	0.0845764	0.0846017	1	0.0846017	Cost data from receipts and invoices
Follow-up: Month 3
No	Item		Unit cost	Number	Total cost	Currency (1=Rand, 2=USD)	USD	2020 USD	% for intervention	Total for intervention	Notes
1	Individual		74.6099	1	74.6099	1	5.21507	5.21663	1	5.21663	Cost of 1-1 effective use counselling personnel time
2	Club		80.8705	1	80.8705	1	5.65267	5.65437	1	5.65437	Cost of group effective use counselling personnel time
3	Standard care		46.5784	1	46.5784	1	3.25573	3.25671	1	3.25671	Cost of standard of care personnel time
4	PrEP Drug		157.33	1	157.33	1	10.997	11.0003	1	11.0003	Cost obtained from invoice. It includes shipping and handling of PrEP per month supply
5	HIV serology test		191	1	191	1	13.3505	13.3545	1	13.3545	Cost obtained from Testing contracts
6	Creatine test		49.2	1	49.2	1	3.43897	3.44	1	3.44	Cost obtained from Testing contracts
8	Pregnancy test		4.8	1	4.8	1	0.33551	0.33561	1	0.33561	Cost data from Testing contracts
10	Supplies (gloves and webcol alcohol swabs)		1.21	1	1.21	1	0.0845764	0.0846017	1	0.0846017	Cost data from receipts and invoices
Follow-up: Month 4, 5, 7, 8, 10 and Month 11
No	Item		Unit cost	Number	Total cost	Currency (1=Rand, 2=USD)	USD	2020 USD	% for intervention	Total for intervention	Notes
1	Individual		20.3444	1	20.3444	1	1.42203	1.42246	1	1.42246	Cost of 1-1 effective use counselling personnel time
2	Club		33.9668	1	33.9668	1	2.37421	2.37492	1	2.37492	Cost of group effective use counselling personnel time
3	Standard care		16.3243	1	16.3243	1	1.14103	1.14138	1	1.14138	Cost of standard of care personnel time
4	PrEP Drug		157.33	1	157.33	1	10.997	11.0003	1	11.0003	Cost obtained from invoices. It includes shipping and handling of PrEP per month supply
6	Supplies (gloves and webcol alcohol swabs)		0.8	1	0.8	1	0.0559183	0.055935	1	0.055935	Cost data from receipts and invoices
Follow-up: Month 6
No	Item		Unit cost	Number	Total cost	Currency (1=Rand, 2=USD)	USD	2020 USD	% for intervention	Total for intervention	Notes
1	Individual		74.6099	1	74.6099	1	5.21507	5.21663	1	5.21663	Cost of 1-1 effective use counselling personnel time
2	Club		80.8705	1	80.8705	1	5.65267	5.65437	1	5.65437	Cost of group effective use counselling personnel time
3	Standard care		46.5784	1	46.5784	1	3.25573	3.25671	1	3.25671	Cost of standard of care personnel time
4	PrEP Drug		157.33	1	157.33	1	10.997	11.0003	1	11.0003	Cost obtained from invoices. It includes shipping and handling of PrEP per month supply
5	HIV serology test		191	1	191	1	13.3505	13.3545	1	13.3545	Cost obtained from Testing contracts
9	Pregnancy test		4.8	1	4.8	1	0.33551	0.33561	1	0.33561	Cost data from Testing contracts
11	Supplies (gloves and webcol alcohol swabs)		1.21	1	1.21	1	0.0845764	0.0846017	1	0.0846017	Cost data from receipts and invoices
Follow-up: Month 9
No	Item		Unit cost	Number	Total cost	Currency (1=Rand, 2=USD)	USD	2020 USD	% for intervention	Total for intervention	Notes
1	Individual		74.6099	1	74.6099	1	5.21507	5.21663	1	5.21663	Cost of 1-1 effective use counselling personnel time
2	Club		80.8705	1	80.8705	1	5.65267	5.65437	1	5.65437	Cost of group effective use counselling personnel time
3	Standard care		46.5784	1	46.5784	1	3.25573	3.25671	1	3.25671	Cost of standard of care personnel time
4	PrEP Drug		157.33	1	157.33	1	10.997	11.0003	1	11.0003	Cost obtained from invoices. It includes shipping and handling of PrEP per month supply
5	HIV serology test		191	1	191	1	13.3505	13.3545	1	13.3545	Cost obtained from Testing contracts
7	Supplies (gloves and webcol alcohol swabs)		1.21	1	1.21	1	0.0845764	0.0846017	1	0.0846017	Cost data from receipts and invoices
Follow-up: Month 12
No	Item		Unit cost	Number	Total cost	Currency (1=Rand, 2=USD)	USD	2020 USD	% for intervention	Total for intervention	Notes
1	Individual		74.6099	1	74.6099	1	5.21507	5.21663	1	5.21663	Cost of 1-1 effective use counselling personnel time
2	Club		80.8705	1	80.8705	1	5.65267	5.65437	1	5.65437	Cost of group effective use counselling personnel time
3	Standard care		46.5784	1	46.5784	1	3.25573	3.25671	1	3.25671	Cost of standard of care personnel time
4	PrEP Drug		157.33	1	157.33	1	10.997	11.0003	1	11.0003	Cost obtained from invoices. It includes shipping and handling of PrEP per month supply
5	HIV serology test		191	1	191	1	13.3505	13.3545	1	13.3545	Cost obtained from Testing contracts
8	Creatine test		49.2	1	49.2	1	3.43897	3.44	1	3.44	Cost obtained from Testing contracts
9	Pregnancy test		4.8	1	4.8	1	0.33551	0.33561	1	0.33561	Cost data from Testing contracts
11	Supplies (gloves and webcol alcohol swabs)		1.21	1	1.21	1	0.0845764	0.0846017	1	0.0846017	Cost data from receipts and invoices

## Sheet: visit-costs_DOH
Exchange rate		14.3066	Average exchange rate over period November 2018 to November 2019. Obtained from https://www.x-rates.com/average/ 11 Dec 2018
Initiation
No	Item		Unit cost	Number	Total cost	Currency (1=Rand, 2=USD)	USD	2020 USD	% for intervention	Total for intervention	Notes
1	Personnel time		59.3235	1	59.3235	1	4.14658	4.14783	1	4.14783	Cost for time spent by personnel for PrEP initiation using South Africa wage scale reference
2	PrEP Drug		67.57	1	67.57	1	4.723	4.72441	1	4.72441	Cost obtained from systematic review of HIV costs Meyer-Rath et. al 2019 S4 Table (https://doi.org/10.1371/journal.pone.0210497)
3	HIV serology test		63.46	1	63.46	1	4.43572	4.43705	1	4.43705	Cost obtained from National Health Laboratory Service Price List 2018
4	HBsAg Test		144.77	1	144.77	1	10.1191	10.1221	1	10.1221	Cost obtained from National Health Laboratory Service Price List 2018
5	Creatinine test		0	1	0	1	0	0	1	0	Cost obtained from National Health Laboratory Service Price List 2018
8	Pregnancy test		0	1	0	1	0	0	1	0	Free at state-owned clinics and hospitals https://www.gov.za/services/birth/pregnancy-test
9	Supplies (gloves and webcol alcohol swabs)		1.21	1	1.21	1	0.0845764	0.0846017	1	0.0846017	Cost obtained from National Health Laboratory Service Price List 2018
	Total									23.516
Follow-up: Month 1
No	Item		Unit cost	Number	Total cost	Currency (1=Rand, 2=USD)	USD	2020 USD	% for intervention	Total for intervention	Notes
1	Individual		10.4956	1	10.4956	1	0.733621	0.733841	1	0.733841	Cost of 1-1 effective use counselling personnel time
2	Club		14.1038	1	14.1038	1	0.985827	0.986123	1	0.986123	Cost of group effective use counselling personnel time
3	Standard care		8.88137	1	8.88137	1	0.620788	0.620975	1	0.620975	Cost of standard of care personnel time
4	PrEP Drug		67.57	1	67.57	1	4.723	4.72441	1	4.72441	Cost obtained from invoices It includes shipping and handling of PrEP per month supply
5	Pregnancy test		0	1	0	1	0	0	1	0	Cost data from Testing contracts
7	Supplies (gloves and webcol alcohol swabs)		1.21	1	1.21	1	0.0845764	0.0846017	1	0.0846017	Cost data from receipts and invoices
8	Reminder text message		0.8	1	0.8	1	0.0559183	0.055935	1	0.055935	Cost of a text message sent to participants every month
Follow-up: Month 2
No	Item		Unit cost	Number	Total cost	Currency (1=Rand, 2=USD)	USD	2020 USD	% for intervention	Total for intervention	Notes
1	Individual		10.4956	1	10.4956	1	0.733621	0.733841	1	0.733841	Cost of 1-1 effective use counselling personnel time
2	Club		14.1038	1	14.1038	1	0.985827	0.986123	1	0.986123	Cost of group effective use counselling personnel time
3	Standard care		8.88137	1	8.88137	1	0.620788	0.620975	1	0.620975	Cost for standard of care personnel time
4	PrEP Drug		67.57	1	67.57	1	4.723	4.72441	1	4.72441	Cost obtained from invoices. It includes shipping and handling of PrEP per month supply
5	Pregnancy test		0	1	0	1	0	0	1	0	Cost data from Testing contracts
8	Supplies (gloves and webcol alcohol swabs)		1.21	1	1.21	1	0.0845764	0.0846017	1	0.0846017	Cost data from receipts and invoices
Follow-up: Month 3
No	Item		Unit cost	Number	Total cost	Currency (1=Rand, 2=USD)	USD	2020 USD	% for intervention	Total for intervention	Notes
1	Individual		40.0757	1	40.0757	1	2.8012	2.80204	1	2.80204	Cost of 1-1 effective use counselling personnel time
2	Club		40.0928	1	40.0928	1	2.8024	2.80324	1	2.80324	Cost of group effective use counselling personnel time
3	Standard care		25.3517	1	25.3517	1	1.77203	1.77256	1	1.77256	Cost of standard of care personnel time
4	PrEP Drug		67.57	1	67.57	1	4.723	4.72441	1	4.72441	Cost obtained from invoice. It includes shipping and handling of PrEP per month supply
5	HIV serology test		63.46	1	63.46	1	4.43572	4.43705	1	4.43705	Cost obtained from Testing contracts
6	Creatine test		0	1	0	1	0	0	1	0	Cost obtained from Testing contracts
8	Pregnancy test		0	1	0	1	0	0	1	0	Cost data from Testing contracts
10	Supplies (gloves and webcol alcohol swabs)		1.21	1	1.21	1	0.0845764	0.0846017	1	0.0846017	Cost data from receipts and invoices
Follow-up: Month 4, 5, 7, 8, 10 and Month 11
No	Item		Unit cost	Number	Total cost	Currency (1=Rand, 2=USD)	USD	2020 USD	% for intervention	Total for intervention	Notes
1	Individual		10.4956	1	10.4956	1	0.733621	0.733841	1	0.733841	Cost of 1-1 effective use counselling personnel time
2	Club		14.1038	1	14.1038	1	0.985827	0.986123	1	0.986123	Cost of group effective use counselling personnel time
3	Standard care		8.88137	1	8.88137	1	0.620788	0.620975	1	0.620975	Cost of standard of care personnel time
4	PrEP Drug		67.57	1	67.57	1	4.723	4.72441	1	4.72441	Cost obtained from invoices. It includes shipping and handling of PrEP per month supply
6	Supplies (gloves and webcol alcohol swabs)		0.8	1	0.8	1	0.0559183	0.055935	1	0.055935	Cost data from receipts and invoices
Follow-up: Month 6
No	Item		Unit cost	Number	Total cost	Currency (1=Rand, 2=USD)	USD	2020 USD	% for intervention	Total for intervention	Notes
1	Individual		74.6099	1	74.6099	1	5.21507	5.21663	1	5.21663	Cost of 1-1 effective use counselling personnel time
2	Club		80.8705	1	80.8705	1	5.65267	5.65437	1	5.65437	Cost of group effective use counselling personnel time
3	Standard care		46.5784	1	46.5784	1	3.25573	3.25671	1	3.25671	Cost of standard of care personnel time
4	PrEP Drug		67.57	1	67.57	1	4.723	4.72441	1	4.72441	Cost obtained from invoices. It includes shipping and handling of PrEP per month supply
5	HIV serology test		63.46	1	63.46	1	4.43572	4.43705	1	4.43705	Cost obtained from Testing contracts
9	Pregnancy test		0	1	0	1	0	0	1	0	Cost data from Testing contracts
11	Supplies (gloves and webcol alcohol swabs)		1.21	1	1.21	1	0.0845764	0.0846017	1	0.0846017	Cost data from receipts and invoices
Follow-up: Month 9
No	Item		Unit cost	Number	Total cost	Currency (1=Rand, 2=USD)	USD	2020 USD	% for intervention	Total for intervention	Notes
1	Individual		40.0757	1	40.0757	1	2.8012	2.80204	1	2.80204	Cost of 1-1 effective use counselling personnel time
2	Club		40.0928	1	40.0928	1	2.8024	2.80324	1	2.80324	Cost of group effective use counselling personnel time
3	Standard care		25.3517	1	25.3517	1	1.77203	1.77256	1	1.77256	Cost of standard of care personnel time
4	PrEP Drug		67.57	1	67.57	1	4.723	4.72441	1	4.72441	Cost obtained from invoices. It includes shipping and handling of PrEP per month supply
5	HIV serology test		63.46	1	63.46	1	4.43572	4.43705	1	4.43705	Cost obtained from Testing contracts
7	Supplies (gloves and webcol alcohol swabs)		1.21	1	1.21	1	0.0845764	0.0846017	1	0.0846017	Cost data from receipts and invoices
Follow-up: Month 12
No	Item		Unit cost	Number	Total cost	Currency (1=Rand, 2=USD)	USD	2020 USD	% for intervention	Total for intervention	Notes
1	Individual		40.0757	1	40.0757	1	2.8012	2.80204	1	2.80204	Cost of 1-1 effective use counselling personnel time
2	Club		40.0928	1	40.0928	1	2.8024	2.80324	1	2.80324	Cost of group effective use counselling personnel time
3	Standard care		25.3517	1	25.3517	1	1.77203	1.77256	1	1.77256	Cost of standard of care personnel time
4	PrEP Drug		67.57	1	67.57	1	4.723	4.72441	1	4.72441	Cost obtained from invoices. It includes shipping and handling of PrEP per month supply
5	HIV serology test		63.46	1	63.46	1	4.43572	4.43705	1	4.43705	Cost obtained from Testing contracts
8	Creatine test		0	1	0	1	0	0	1	0	Cost obtained from Testing contracts
9	Pregnancy test		0	1	0	1	0	0	1	0	Cost data from Testing contracts
11	Supplies (gloves and webcol alcohol swabs)		1.21	1	1.21	1	0.0845764	0.0846017	1	0.0846017	Cost data from receipts and invoices

## Sheet: client-visits_as_implemented
Cost of PrEP provision in the first year
No.	Item	Intervention	Unit cost	Number	Total cost	Currency (1=KSh, 2=USD)	2020 USD	Cost category	Notes
1	Personnel, initiation	Individual	7.66552	603	4622.31	2	4622.31	Personnel
		Club	7.66552	603	4622.31	2	4622.31	Personnel
		Standard care	7.66552	603	4622.31	2	4622.31	Personnel
3	Personnel, monthly visit								Monthly visit months: 1, 2, 4, 5, 7, 8, 10 and 11 includes effective use counselling and PrEP refill only
		Individual	1.42246	506	719.764	2	719.764	Personnel
		Club	2.37492	224.889	534.093	2	534.093	Personnel
		Standard care	1.14138	506	577.537	2	577.537	Personnel
4	Personnel, quarterly visits								Quarterly visit months : 3, 6, 9 and 12 includes effective use counselling, PrEP refill and necessary blood tests
		Individual	5.21663	171	892.044	2	892.044	Personnel
		Club	5.65437	76	429.732	2	429.732	Personnel
		Standard care	3.25671	171	556.897	2	556.897	Personnel
5	PrEP (30 pills)		11.0003	1280	14080.4	2	14080.4	PrEP drug
6	Text message		0.055935	677	37.868	2	37.868	Supplies	Reminder message sent every month
7	HIV serology test	Individual	13.3545	774	10336.4	2	10336.4	Supplies
		Club	13.3545	774	10336.4	2	10336.4	Supplies
		Standard care	13.3545	774	10336.4	2	10336.4	Supplies
8	HBsAg Test	Individual	13.753	603	8293.07	2	8293.07	Supplies
		Club	13.753	603	8293.07	2	8293.07	Supplies
		Standard care	13.753	603	8293.07	2	8293.07	Supplies
9	Creatinine test	Individual	3.44	712	2449.28	2	2449.28	Supplies
		Club	3.44	712	2449.28	2	2449.28	Supplies
		Standard care	3.44	712	2449.28	2	2449.28	Supplies
12	Pregnancy test	Individual	0.33561	774	259.762	2	259.762	Supplies
		Club	0.33561	774	259.762	2	259.762	Supplies
		Standard care	0.33561	774	259.762	2	259.762	Supplies
13	Medical supplies	Individual	0.0846017	1248	105.583	2	105.583	Supplies
		Club	0.0846017	1248	105.583	2	105.583	Supplies
		Standard care	0.0846017	1248	105.583	2	105.583	Supplies

## Sheet: client-visits_DOH
Cost of PrEP provision DOH scenario in the first year
No.	Item	Intervention	Unit cost	Number	Total cost	Currency (1=KSh, 2=USD)	2020 USD	Cost category	Notes
1	Personnel, initiation	Individual	4.14783	603	2501.14	2	2501.14	Personnel
		Club	4.14783	603	2501.14	2	2501.14	Personnel
		Standard care	4.14783	603	2501.14	2	2501.14	Personnel
3	Personnel, monthly visit								Monthly visit months: 1, 2, 4, 5, 7, 8, 10 and 11 includes effective use counselling and PrEP refill only
		Individual	0.733841	506	371.324	2	371.324	Personnel
		Club	0.986123	224.889	221.768	2	221.768	Personnel
		Standard care	0.620975	506	314.213	2	314.213	Personnel
4	Personnel, quarterly visits								Quarterly visit months : 3, 6, 9 and 12 includes effective use counselling, PrEP refill and necessary blood tests
		Individual	2.80204	171	479.149	2	479.149	Personnel
		Club	2.80324	76	213.047	2	213.047	Personnel
		Standard care	1.77256	171	303.108	2	303.108	Personnel
5	PrEP (30 pills)		4.72441	1280	6047.25	2	6047.25	PrEP
6	Text message		0.055935	677	37.868	2	37.868	Supplies	Reminder message sent every month
7	HIV serology test	Individual	4.43705	774	3434.27	2	3434.27	Supplies
		Club	4.43705	774	3434.27	2	3434.27	Supplies
		Standard care	4.43705	774	3434.27	2	3434.27	Supplies
8	HBsAg Test	Individual	10.1221	603	6103.65	2	6103.65	Supplies
		Club	10.1221	603	6103.65	2	6103.65	Supplies
		Standard care	10.1221	603	6103.65	2	6103.65	Supplies
9	Creatinine test	Individual	0	712	0	2	0	Supplies
		Club	0	712	0	2	0	Supplies
		Standard care	0	712	0	2	0	Supplies
11	Pregnancy test	Individual	0		0	2	0	Supplies
		Club	0		0	2	0	Supplies
		Standard care	0		0	2	0	Supplies
12	Medical supplies	Individual	0.0846017	1248	105.583	2	105.583	Supplies
		Club	0.0846017	1248	105.583	2	105.583	Supplies
		Standard care	0.0846017	1248	105.583	2	105.583	Supplies

[truncated: 10 more sheets: client-visits_scaled_DOH, clients, TMD-Initiation , TMD-2Week_Visit , TMD-Scheduling , TMD-Standard care, TMD-Club, TMD-Individual, TMD-Totals, personnel-salaries]
